# Supplementary material for: Evaluation of the anti-cancer efficacy of lipid nanoparticles containing siRNA against HPV16 E6/E7 combined with cisplatin in a xenograft model of cervical cancer
Source: PLoS One. 2024 Feb 16;19(2):e0298815. doi: 10.1371/journal.pone.0298815 (PMC10871510; doi:10.1371/journal.pone.0298815)
Supplement: S1 File — (XLSX) [file pone.0298815.s004.xlsx]

## Sheet: Figure 1
Fig 1a	Control	Cisplatin	ENB101-LNP	Combo
	107.692	71.4286	57.1429	35.7143
	92.3077	75	50	41.6667
	100	69.2308	46.1538	34.6154
Fig 1b	E6/E7		p21
Control	0.98	1.02	0.99	1.01
Cisplatin	1.24	1.31	1.18	1.14
ENB101-LNP	0.8	0.77	2.5	2.38
Combo	0.64	0.62	4.03	3.81
Fig 1g
HLA-ABC	Control	ENB101 100nM	Cisplatin 10uM	Combo
	0.978412	1.30255	1.66073	2.05704
	0.994957	1.39663	1.58273	2.14812
	1.02663	1.32477	1.53026	1.95115
PD-L1	0.998004	1.11427	2.51132	2.37669
	0.994093	1.14313	2.45752	2.4144
	1.0079	1.10556	2.36273	2.3258

## Sheet: Figure 2
Fig 2b
	ID/days	0	3	7	10	14	17	21	24	28
Control	425	140.837
	409	129.774	218.55	240.316	293.123	351.03	548.08	679.511	812.498	1127.89
	420	126.949	174.815	239.87	314.24	367.894	576.519	732.288	925.225	1179.45
	424	114.766	176.976	301.4	420.339	533.765	716.051	995.87	1175.47	1274.48
	373	114.411	233.657	334.985	417.391	672.313	927.102	1041.19	1187.32	1444.33
	403	99.8046	195.669	307.285	472.253	613.008	769.16	1095.01	1465.72	1983.02
ENB101-LNP 1 mpk	408	139.639	207.354	194.639	327.863	389.228	592.894	722.225	799.626	1005.13
	386	129.878	160.882	185.629	293.862	370.801	464.677	574.761	711.716	815.306
	394	126.105	202.069	229.759	370.047	524.828	592.813	743.117	983.481	1230.84
	370	114.82	199.686	270.327	300.897	435.87	570.588	700.297	785.334	1068.93
	357	114.224	173.221	242.492	337.173	469.493	555.038	643.557	695.311	882.961
	355	101.39	168.652	220.239	312.677	490.144	681.608	791.925	958.367	1128.57
ENB101-LNP 3 mpk	365	137.752	217.328	300.515	372.173	531.79	613.076	784.749	916.339	1087.43
	393	129.961	209.587	255.454	324.923	384.613	527.982	813.478	969.533	1258.62
	354	125.96	207.625	260.082	304.25	406.294	589.317	590.646	731.591	891.633
	398	115.106	175.232	180.751	251.343	393.008	491.5	600.092	746.734	828.28
	399	113.195	180.274	256.717	346.617	468.86	536.787	717.749	902.756	1105.21
	407	101.953	151.283	183.351	266.571	376.052	459.232	704.331	822.726	963.164
Cisplatin 4 mpk	359	137.458	204.088	248.774	342.844	389.91	524.776	630.336	774.863	927.201
	360	134.802	210.004	258.005	343.249	495.474	595.786	734.441	821.819	964.792
	419	125.404	268.363	300.459	336.235	463.151	539.172	710.417	874.88	1069.01
	376	116.169	165.667	218.132	275.466	354.882	520.83	715.893	872.655	977.992
	367	112.181	149.552	149.816	204.037	273.001	331.665	416.454	537.639	705.448
	374	104.011	155.028	226.221	408.265	435.198	573.574	862.001	1004.77	1154.46
ENB101-LNP 1 mpk + Cisplatin 4 mpk	422	136.117	255.139	316.929	342.812	484.519	573.534	826.757	967.389	1081.86
	405	135.546	210.403	268.386	328.158	495.469	554.263	648.078	696.995	812.796
	372	123.26	187.696	218.841	275.557	393.657	457.027	521.868	578.758	712.369
	368	118.942	190.636	197.094	250.536	418.511	473.422	474.296	552.395	585.026
	389	110.953	175.718	225.553	271.769	346.783	443.429	523.065	614.579	698.555
	423	104.837	144.092	153.811	274.844	320.301	382.34	548.743	713.952	912.753
ENB101-LNP 3 mpk + Cisplatin 4 mpk	358	135.781	199.287	217.575	256.01	347.985	392.217	442.359	574.949	642.579
	396	135.737	204.687	259.772	360.498	400.653	460.934	523.723	594.713	648.744
	433	120.978	145.617	177.132	205.597	267.333	273.443	311.738	320.846	295.457
	353	120.377	181.414	212.097	252.206	351.849	330.033	360.96	400.027	466.035
	414	105.69	182.02	187.003	300.81	402.243	465.579	491.98	437.739	512.933
	413	105.594	200.67	235.675	293.132	424.331	529.105	509.236	550.2	559.654
Fig 2d
	ID	Tumor weight
Control	409	0.77
	420	1.02
	424	1.43
	373	1.49
	403	1.77
ENB101-LNP 1 mpk	408	0.77
	386	0.73
	394	1.02
	370	0.81
	357	0.74
	355	0.89
ENB101-LNP 3 mpk	365	0.67
	393	1.45
	354	0.59
	398	0.56
	399	0.87
	407	1.53
Cisplatin 4 mpk	359	0.68
	360	1
	419	1.13
	376	0.74
	367	0.7
	374	0.97
ENB101-LNP 1 mpk + Cisplatin 4 mpk	422	1.18
	405	0.78
	372	0.61
	368	0.5
	389	0.68
	423	0.74
ENB101-LNP 3 mpk + Cisplatin 4 mpk	358	0.58
	396	0.59
	433	0.22
	353	0.44
	414	0.57
	413	0.65

## Sheet: Figure 3
Fig 3b
Control	ENB101 1mpk	ENB101 3mpk	CDDP	ENB101 1mpk + CDDP	ENB101 3mpk + CDDP
56	101	101	88	100	183
11	87	110	113	130	139
60	97	65	111	116	136
59	98	98	101	140	168
43	92	92	108	110	147
	119	87	113	116	207

## Sheet: Figure 4
Fig 4a
	ID/days	0	3	7	10	14	17	21	24	28	32	36	39	42	46	49
Control	55	103.282	139.344	164.812	204.11	230.847	254.052	301.786	339.163	381.224	508.205	818.921	1022.36	1222.19	1358.06	1786.41
	128	93.7467	108.257	129.814	168.101	231.597	260.014	326.41	422.643	507.982	659.086	885.842	1018.01	1131.48	1304.24	1500.37
	131	93.4649	128.93	176.075	222.857	247.268	253.578	306.43	344.624	407.613	432.578	468.296	496.786	483.792	495.503	552.781
	95	86.3179	103.617	141.141	199.627	191.168	213.372	226.262	212.787	161.692	165.228	176.333	174.798	212.141	247.676	244.596
	75	86.26	103.846	177.608	183.54	265.322	257.796	280.145	285.135	277.459	374.69	398.867	435.418	495.532	618.706	768.921
	126	77.9373	92.0811	125.159	160.279	231.7	315.492	384.389	444.281	627.096	849.774	875.112	956.328	1050.02	1130.43	1238.3
Neg siRNA-LNP	129	101.037	148.423	164.587	209.379	279.417	347.363	429.12	556.463	637.25	777.239	852.174	1111.86	1269.22	1548.65	1639.18
	91	94.1016	76.65	103.804	138.995	203.538	244.068	344.1	421.917	571.71	711.215	928.827	1078.72	1142.23	1384.74	1565.36
	81	91.1926	104.795	151.815	236.268
	118	86.518	80.1791	116.554	153.846	172.448	197.351	244.82	276.382	379.29	516.168	664.814	794.699	837.449	836.715	870.235
	82	86.0764	91.518	129.216	171.154	217.267	272.195	374.312	443.304	615.333	751.597	964.376	1188.93	1374.75	1460.39	1616.07
	97	78.3953	66.1865	89.7153	121.41	133.568	195.154	225.348	264.352	308.596	367.562	421.119	429.243	498.806	564.528	661.968
ENB101-LNP 1 mpk	114	99.5219	127.875	182.857	195.155	211.256	246.548	294.307	361.922	403.777	494.381	584.294	643.169	683.432	696.555	816.513
	123	94.3175	128.411	184.049	241.031	285.597	325.899	364.795	488.156	655.615	970.279	1055.58	1234.5	1445.54	1616.75	2067.84
	65	90.0493	118.971	146.988	149.503	140.415	139.493	166.77	172.624	116.546	109.292	120.299	147.692	168.114	194.462	189.431
	107	86.7962	93.8108	139.472	187.99	224.661	260.495	288.702	388.452	499.064	771.183	930.405	1063.67	1207.31	1466.64	1579.3
	88	85.5696	104.064	130.525	154.328	144.974	165.256	178.874	184.248	234.643	281.362	269.426	291.871	352.728	378.554	405.347
	100	79.8748	92.9989	115.782	163.26	183.182	199.86	202.365	206.524	233.614	252.209	289.945	320.498	374.563	433.139	472.781
ENB101-LNP 3 mpk	119	99.0985
	130	95.75	115.34	164.169	168.561	211.061	244.652	194.481	142.76	150.338	178.989	218.123	233.194	289.335	298.466	335.102
	83	89.6413	98.4044	111.118	144.248	150.534	177.764	124.253	107.379	140.551	141.793	136.592	163.613	170.389	182.226	197.886
	108	87.079
	56	85.4632	89.7383	131.186	182.801	218.785	255.816	330.547	379.151	535.714	656.652	879.742	918.521	988.016	1009.28	1251.54
	71	80.2022	95.0049
	105	122.648	116.305	84.4742	76.1335
	78	66.654	92.3888	122.936	148.242	169.234	219.152	239.024	248.261	314.903	396.644	510.038	669.5	907.247	1145.88	1745.72
RT 5Gy	103	98.6735	118.451	164.95	167.704	207.777	263.9	267.419	298.741	346.365	417.94	543.64	623.749	830.926	972.431	1165.2
	49	95.8535	117.935	129.682	126.45	108.344	99.226	70.8323	38.5341	33.5702	0	0	0	0	0	0
	115	89.625	107.869	137.846	143.031	191.262	206.626	210.262	236.517	304.705	380.409	580.048	967.281	1117.04	1346.5	1765.18
	50	88.0918	104.872	162.552	171.36	193.536	188.739	214.765	203.091	203.143	213.108	226.918	283.659	320.221	352.544	388.491
	99	84.2141	124.198	155.513	168.87	210.596	226.024	186.958	198.465	249.258	281.331	301.489	340.167	384.154	432.89	541.725
	59	80.4043	81.609	115.33	112.89	122.901	121.873	142.669	123.077	133.92	153.72	158.041	137.08	145.062	125.325	124.891
ENB101-LNP 1 mpk + RT 5Gy	125	98.3226	123.537	144.142	173.66	212.903	232.092	267.786	261.437	281.371	354.512	440.471	533.981	635.798	640.628	698.046
	74	95.9139	98.8592	137.683	162.805	216.05	225.4	299.941	319.839	392.436	432.465	559.504	729.872	909.285	1040	1050.18
	63	89.4713	98.181	115.565	137.25	204.609	217.376	237.836	278.741	343.657	437.971	469.978	504.279	572.974	618.522	700.862
	57	88.6444	104.152	134.206	155.594	242.093	241.134	258.167	253.701	288.222	344.058	401.278	519.29	601.471	640.669	757.066
	112	83.7757	94.8511	130.812	125.235	217.04	226.222	259.142	278.537	348.194	433.02	516.534	841.883	1120.7	1335.1	1580.62
	90	81.0315	99.9618	154.669	173.839	190.71	210.795	185.225	212.09	227.158	228.125	246.56	261.281	303.021	299.295	337.649
ENB101-LNP 1 mpk + RT 5Gy	120	97.25
	70	96.5296
	72	89.1899	114.842	133.284	102.923	132.464	158.747	165.885	182.615	197.383	200.807	227.073	236.331	287.673	292.341	286.018
	80	88.8969	97.6027	108.377	138.059	250.825	267.012	278.037	239.728	249.496	287.655	322.224	331.886	437.447	622.164	635.317
	109	83.242	93.2509	122.774	115.627	114.384	140.372	150.044	158.431	175.15	226.118	307.057	360.914	452.683	586.605	608.387
	60	81.1013	108.104	118.354	126.053	135.377	142.078	138.516	129.103
	124	106.804	146.312	244.221	303.636	356.449	328.268	379.636	355.49
	98	76.5187	84.4447	110.811	116.924	118.592	96.4388	77.6288	76.1707	88.2848	94.411	127.147	172.242	245.966	275.575	264.226

## Sheet: Figure 5
Fig 5c
Control	ENB101 1mpk	ENB101 3mpk	CDDP	ENB101 1mpk + CDDP	ENB101 3mpk + CDDP
0.266433	0.430032	1.60428	4.39866	3.6386	5.19126
1.09481	1.27717	1.93349	7.04959	4.24106	12.508
1.63876	2.23445	1.78111	5.9092	3.46151	5.77731

## Sheet: Supplementary Fig 2
Sup Fig 1b
	ID/days	0	3	7	10	14	17	21	24	28
Control	425	20.35
	409	22.09	18.64	20.45	19.8	20.31	21.18	22.29	21.83	21.48
	420	20.54	18.06	19.2	19.48	19.63	20.08	20.68	20.52	20.18
	424	21.48	19.54	20.13	20.74	21.58	21.64	21.96	21.19	22.05
	373	20.01	18.25	19.07	19.07	19.61	20.03	20.6	19.86	20.91
	403	22.38	18.26	19.57	19.36	19.97	20.21	20.84	20.47	21.09
ENB101-LNP 1 mpk	408	20.62	20.27	20.39	20.13	20.58	20.67	21.21	20.5	19.93
	386	20.07	19.78	20.26	20.08	20.89	20.62	21.07	21.19	22.12
	394	20.39	19.68	18.1	19.23	18.98	19.42	20.65	20.77	19.98
	370	19.76	19.45	19.58	19.66	19.07	18.5	19.84	20.18	19.71
	357	18.28	18.86	19.45	19.88	19.35	19.23	19.58	20.32	20.91
	355	19.54	19.28	19.65	19.93	19.85	19.68	19.89	19.6	19.2
ENB101-LNP 3 mpk	365	22.27	20.03	21.58	21.91	21.61	21.15	20.96	20.96	20.79
	393	21.08	18.45	19.23	19.94	19.78	20.91	20.83	21.48	21.57
	354	19.36	16.62	18.05	17.7	17.39	17.25	15.93	16.47	17.67
	398	20.32	17.82	18.65	18.38	17.87	17	16.21	16.39	17.77
	399	22.73	20.29	21.88	21.74	21.94	22.3	22.38	22.96	22.67
	407	19.31	20.05	21.05	21.52	21.68	21.28	21.84	21.69	21.99
Cisplatin 4 mpk	359	16.96	18.9	19.95	18.92	19.72	19.74	20.18	20.04	20.72
	360	19.73	19.08	19.8	17.92	18.73	17.75	17.76	18.12	18.15
	419	18.36	17.9	18.15	16.85	17.32	17.31	17.1	16.86	16.99
	376	19.75	18.53	18.3	17.63	17.66	17.03	17.51	17.7	18.07
	367	18.76	18.17	19.1	18.34	18.37	17.82	18.65	19.88	20.5
	374	19.97	19.2	19.05	18.29	19.02	17.84	17.88	18.76	17.94
ENB101-LNP 1 mpk + Cisplatin 4 mpk	422	21.29	20.23	20.04	19.47	20.05	20.01	20.79	21.38	20.92
	405	21.71	21.01	20.58	19	19.25	18.83	19.26	19.55	19.6
	372	21.38	19.62	20.44	18.53	19.72	18.49	19.22	20.01	19.79
	368	20.6	19.45	20.38	19.01	19.54	18.34	18.38	19.15	19.2
	389	18.72	17.06	17.25	16.8	16.84	16.37	16.85	16.89	16.93
	423	22.02	20.46	19.99	20.22	21.04	20.22	21.66	21.53	20.27
ENB101-LNP 3 mpk + Cisplatin 4 mpk	358	22.48	19.16	20.99	20.18	20.83	19.56	18.32	20.47	21.11
	396	21.05	17.72	18.77	17.21	17.48	15.93	15.91	17.05	19.71
	433	22.68	19.81	20.67	19.24	19.31	17.88	17.19	16.26	16.27
	353	19.99	17.67	18.6	17.04	16.94	16.05	15.11	15.8	18.5
	414	20.24	17.88	18.58	17.78	18.08	17.91	17.08	18.31	19.66
	413	20.88	18.32	19.55	18.11	18.36	17.82	17.58	19.75	19.93

## Sheet: Supplementary Fig 3
Sup Fig 2b
	ID	Tumor weight
Control	55	1.44
	128	1.03
	131	0.26
	95	0.08
	75	0.56
	126	0.6
Neg siRNA-LNP	129	1.6
	91	1.47
	81
	118	0.87
	82	1.76
	97	0.65
ENB101-LNP 1 mpk	114	0.42
	123	1.44
	65	0.08
	107	1.23
	88	0.27
	100	0.29
ENB101-LNP 3 mpk	119
	130	0.15
	83	0.09
	108
	56	1.01
	71	1.58
	105
	78
RT 5Gy	103	0.74
	49
	115	1.29
	50	0.26
	99	0.25
	59	0.02
ENB101-LNP 1 mpk + RT 5Gy	125	0.44
	74	1.1
	63	0.56
	57	0.47
	112	1.44
	90	0.16
ENB101-LNP 1 mpk + RT 5Gy	120
	70
	72	0.27
	80	0.43
	109	0.7
	60
	124
	98	0.29
Sup Fig 2c
	ID/days	0	3	7	10	14	17	21	24	28	32	36	39	42	46	49
Control	55	19.97	19.33	19.69	20.27	21.25	20.57	20.02	20.29	20.99	20.62	20.66	20.08	20.33	21.05	20.88
	128	18.62	18.99	19.2	19.86	20.8	20.48	20.01	19.87	19.75	20.01	20.54	20.56	21.03	22.52	21.47
	131	17.72	18.05	18.54	19.2	19.36	18.93	18.85	19.46	19.67	20.19	20.27	20.78	20.45	21.86	21.37
	95	19.57	18.86	19.8	20.13	20.54	20.62	20.25	20.25	20.64	20.85	21.69	21.83	21.82	23.09	22.26
	75	19.04	18.89	19.21	20.45	20.48	20.22	20.05	20.09	20.69	20.77	20.91	21.62	21.73	22.42	22.04
	126	19.27	19.31	20.18	21.02	21.42	20.97	21.13	21.12	21.98	22.15	22.13	22.67	22.72	24.3	23.37
Neg siRNA-LNP	129	18.99	16.48	17.49	19.38	19.52	20.29	18.92	19.56	20.64	20.9	21.35	21.91	22.13	23.72	23.34
	91	18.48	16.32	17.08	18.48	18.79	20.33	18.37	19.91	20.57	20.53	21.1	21.11	21.74	21.65	21.69
	81	18.01	15.42	15.96	16.91
	118	19.23	17.16	17.91	19.83	16.7	16.41	15.91	16.39	18.02	19.39	19.84	20.9	20.91	22.3	22.03
	82	20.24	18.34	19.09	19.6	18.49	18.68	18.3	18.41	19.37	19.48	19.69	20.01	20.5	21.87	21.46
	97	19.17	17.9	19.34	20.31	19.96	21.76	20.47	21.75	22.5	23.06	22.92	23.15	23.63	24.8	24.37
ENB101-LNP 1 mpk	114	19.78	19.61	19.75	21.21	21.08	20.94	21.12	21.13	21.25	21.43	22.19	21.84	22.2	23.76	22.99
	123	19.46	20.27	20.78	21.98	21.85	21.85	21.09	21.45	22.71	22.54	22.63	23.12	23.18	24.04	23.78
	65	20.45	19.5	20.13	20.66	21.1	21.54	20.38	20.69	21.58	21.72	21.35	21.11	21.99	23.22	22.48
	107	19.33	18.57	19.27	20.22	20.73	21.3	20.55	21.18	21.68	22.25	22.21	21.32	21.66	22.54	22.64
	88	19.5	19.69	20.06	21.3	20.98	20.98	20.66	21.19	21.02	20.64	21.5	21.87	22.27	22.99	22.51
	100	18.98	19.33	19.65	20.74	20.7	21.31	20.89	20.99	21.62	20.82	21.34	21.82	21.52	22.62	21.94
ENB101-LNP 3 mpk	119	18.84
	130	18.68	17.65	18.64	19.58	19.5	18.25	16.51	16.33	18.09	19.48	20.56	20.05	20.48	21.58	22.13
	83	18.79	17.49	18.18	19.6	18.15	17.07	15.76	15.09	16.97	20.16	22.3	21.87	21.33	22.42	23.27
	108	17.16
	56	20.47	18.94	19.71	19.91	20.74	20.52	19.89	20.87	22.25	22.34	22.95	22.59	22.52	23.29	23.48
	71	20.56	19.63
	105	18.84	16.4	16.34	17.2
	78	19.97	18.78	18.61	19.77	19.94	19.38	17.87	18.58	20.82	22.13	22.92	22.34	21.66	22.58	23.31
RT 5Gy	103	19.47	19.44	19.97	20.25	20.96	20.85	19.74	20.87	20.53	20.35	20.38	20.43	20.23	20.73	20.65
	49	19.5	19.86	20.03	20.23	20.78	20.42	20.16	20.62	20.78	20.82	21.06	21.29	21.79	22.79	21.71
	115	19.16	18.99	20.55	21.03	21.42	21.13	20.73	20.48	21.1	21.91	22.06	22.21	21.87	22.22	21.91
	50	17.81	17.44	17.85	18.85	19.27	19.13	18.98	18.7	20.11	19.82	20.26	20.53	20.65	21.17	20.84
	99	18.53	19.92	20.28	20.42	20.82	20.94	20.35	20.79	21.91	21.99	21.93	22.03	22.38	23.21	23.03
	59	18.12	18.02	18.45	18.69	19.41	18.74	18.59	18.64	19.22	19.42	20.05	19.6	20.51	21.4	20.52
ENB101-LNP 1 mpk + RT 5Gy	125	18.76	19.4	19.13	20.52	20.52	21.22	20.66	21.24	21.49	21.75	21.91	21.97	22.36	23.41	23.38
	74	18.4	17.75	17.94	19.13	19.54	19.64	19.15	19.39	19.51	18.84	19.31	18.81	18.7	18.89	18.64
	63	20.57	19.88	20.75	21.63	21.48	21.81	21.03	21.56	21.27	21.55	22.41	22.23	22.22	22.96	22.54
	57	21.93	20.77	20.85	21.67	22.08	22.98	22.3	22.86	22.65	22.78	23.69	23.2	23.27	24.52	24.3
	112	19.39	19.2	19.83	20.75	21.1	21.22	21.49	21.29	21.8	22.58	22.98	23.1	23.35	24.42	24.11
	90	18.73	17.98	18.22	19.86	19.83	19.7	18.83	19.4	19.18	19.29	19.34	19.65	19.68	20.34	18.92
ENB101-LNP 1 mpk + RT 5Gy	120	19.15
	70	20.53
	72	20.78	19.91	19.25	20.25	20.62	20.99	19.74	19.84	20.88	21.6	22.41	21.98	20.91	20.56	18.64
	80	18.84	18.24	18.14	19.28	19.92	19.89	19.97	19.35	20.69	20.9	21.14	21.26	20.79	21.71	21.47
	109	19.5	19.05	19.49	20.51	21.1	20.42	19.79	19.92	21.67	22.22	22.65	22.37	22.16	22.7	22.86
	60	19.37	17.86	18.22	18.89	18.7	17.18	16.2	15.15
	124	19.95	18.67	19.42	20.41	19.04	17.5	15.6	14.01
	98	17.59	17.65	17.62	18.27	18.35	17.26	15.62	15.04	15.84	17.7	19.92	20.49	20.48	20.35	20.22
